# Supplementary material for: Strain Effect on Dielectricity of Elastic Thermoplastic Polyurethanes
Source: Polymers (Basel). 2024 May 22;16(11):1465. doi: 10.3390/polym16111465 (PMC11174381; doi:10.3390/polym16111465)
Supplement: Supplementary file 1 [file polymers-16-01465-s001.zip]

Archive with 1 entries (1 files):
- polymers-2966320-supplementary.pdf
